# Supplementary material for: Gating the pore of the calcium-activated chloride channel TMEM16A
Source: Nat Commun. 2021 Feb 4;12:785. doi: 10.1038/s41467-020-20787-9 (PMC7862301; doi:10.1038/s41467-020-20787-9)
Supplement: Supplementary file 4 — Source Data [file 41467_2020_20787_MOESM4_ESM.zip]

Archive with 10 entries (9 files):
- manuscript1_source_data/
- manuscript1_source_data/fig1.xlsx
- manuscript1_source_data/fig2.xlsx
- manuscript1_source_data/fig4.xlsx
- manuscript1_source_data/fig5.xlsx
- manuscript1_source_data/fig6.xlsx
- manuscript1_source_data/figS1.xlsx
- manuscript1_source_data/figS2.xlsx
- manuscript1_source_data/figS7a.xlsx
- manuscript1_source_data/figS7b.xlsx
