# Supplementary material for: Gating the pore of the calcium-activated chloride channel TMEM16A
Source: Nat Commun. 2021 Feb 4;12:785. doi: 10.1038/s41467-020-20787-9 (PMC7862301; doi:10.1038/s41467-020-20787-9)
Supplement: Supplementary file 4 — Source Data [file 41467_2020_20787_MOESM4_ESM.zip › manuscript1_source_data/fig1.xlsx]

## Sheet: fig1b
I513A	Y514A	I516A	S517A	T518A	L522A	M524A	I534A	V538A	T539A	V543A	Y598A	V599A	F620A	M622A	E623A	L634A	C635A	I636A	Q637A	L638A	F720A
5.57e-07	2.7e-07	2.59e-07	2.2e-07	1.79e-07	5.33e-07	2.99e-07	3.18e-07	5.09e-07	2.75e-07	5.86e-07	7.79e-07	6.78e-07	4.22e-07	2.71e-07	2.66e-07	8.61e-07	3.06e-07	5.17e-07	3.61e-07	1.44e-06	1.16e-06
4.01e-07	3.45e-07	2.32e-07	1.66e-07	1.69e-07	6.35e-07	3.29e-07	2.9e-07	4.98e-07	2.69e-07	6.92e-07	5.44e-07	7.71e-07	4.84e-07	2.45e-07	2.91e-07	9.33e-07	2.91e-07	7.31e-07	3.02e-07	1.96e-06	1.58e-06
4.55e-07	2.62e-07	2.21e-07	1.87e-07	1.74e-07	5.49e-07	3.17e-07	3.06e-07	4.22e-07	2.76e-07	8.55e-07	6.89e-07	7.27e-07	3.02e-07	3.09e-07	3.64e-07	6.67e-07	2.28e-07	7.21e-07	3.56e-07	2.11e-06	1.11e-06
6.44e-07	2.96e-07	2.17e-07	2.07e-07	1.67e-07	5.03e-07	3.71e-07	3.64e-07	4.29e-07	3.17e-07	6.68e-07	8.89e-07	6.93e-07	4.21e-07	2.36e-07	2.87e-07	7.35e-07	3e-07	7.78e-07	2.83e-07	1.68e-06	1.96e-06
4.52e-07	3.08e-07	2.59e-07	1.94e-07	2.23e-07	4.99e-07	3.16e-07	4.55e-07	3.66e-07	3.01e-07	6.62e-07	6.31e-07	6.79e-07	3.35e-07	2e-07		6.47e-07	2.29e-07	8.22e-07	2.61e-07	1.65e-06	1.28e-06
5.32e-07	2.76e-07	2.52e-07	1.8e-07	2.04e-07	5.7e-07	3.94e-07		4.28e-07	2.78e-07	6.36e-07	7.43e-07	7.44e-07	5.66e-07	1.95e-07		8.38e-07	2.57e-07	6.99e-07	2.96e-07	2.44e-06	1.71e-06
5.19e-07	3.13e-07	2.32e-07		1.63e-07	3.92e-07			3.83e-07	2.51e-07	7.06e-07	6.08e-07	8.96e-07	5.85e-07	2.49e-07		6.64e-07	2.81e-07	8.47e-07	3.14e-07	1.78e-06
5.51e-07					4.16e-07			4.54e-07				8.2e-07	4.26e-07	2.03e-07				9.19e-07		1.5e-06
					4.18e-07			4.43e-07					3.82e-07

## Sheet: fig1c
L509A	G510A	V511A	I512A	I544A	I545A	N546A	L547A	T594A	P595A	I596A	F597A	S639A	I640A	L715A	F716A
3.14e-07	3.15e-07	1.88e-07	2.14e-07	3.21e-07	2.82e-07	1.05e-07	2.57e-07	3.76e-07	3.14e-07	2.26e-07	6.79e-07	4e-07	6.53e-07	2.26e-07	4.33e-07
2.81e-07	3.47e-07	2.11e-07	2.39e-07	4.64e-07	2.35e-07	1.15e-07	2.31e-07	4.53e-07	3.58e-07	2.17e-07	4.29e-07	4.09e-07	6.86e-07	3e-07	3.18e-07
2.82e-07	2.86e-07	1.83e-07	1.98e-07	3.59e-07	3.12e-07	1.14e-07	2.68e-07	5.48e-07	2.85e-07	1.94e-07	6.9e-07	3.78e-07	6.15e-07	2.84e-07	6.17e-07
3.79e-07	3.08e-07	1.78e-07	1.76e-07	3.67e-07	2.92e-07	1.02e-07	2.96e-07	4.1e-07	3.13e-07	2.5e-07	7.55e-07	3.41e-07	7.5e-07	2.77e-07	3.6e-07
3.19e-07	3.12e-07	2.17e-07	1.99e-07	4.07e-07	2.3e-07	8.79e-08	2.58e-07	4.01e-07	3.24e-07	2.04e-07	8.66e-07	4.2e-07	7.25e-07	3.05e-07	3.65e-07
2.28e-07	3.01e-07	1.69e-07	1.9e-07		2.8e-07	1.15e-07	3.13e-07	2.19e-07	3.7e-07	1.74e-07	6.1e-07	3.35e-07	5.64e-07	2.48e-07	4.51e-07
3e-07		1.82e-07	1.63e-07		2.91e-07			3.98e-07	3.46e-07	2.45e-07	6.09e-07	2.54e-07	6.28e-07	2.72e-07
										2.05e-07	7.12e-07

## Sheet: fig1d
V548A	V549A	I550A	I551A	L552A	L553A	F589A	V590A	N591A	S592A	Y593A	I641A	M642A	L643A	G644A	Q646A	I648A	Q649A	Q709A	F710A	G711A	F712A	V713A	T714A	F726A
3.23e-07	3.16e-07	6.15e-08	5.22e-08	2.84e-07	4.93e-07	1.63e-07	4.13e-07	2.96e-07	1.92e-07	7.55e-08	3.72e-08	3.16e-07	8.06e-07	1.94e-07	5.91e-07	3.46e-07	1.04e-07	2.16e-07	2.59e-07	3.45e-07	1.08e-07	2.51e-07	1.68e-07	3.39e-07
3.97e-07	3.13e-07	7.02e-08	3.63e-08	2.81e-07	4.27e-07	1.67e-07	3.52e-07	4.12e-07	2.53e-07	8.06e-08	2.94e-08	3.84e-07	1.12e-06	1.74e-07	6.81e-07	4.06e-07	9.53e-08	2.72e-07	3.07e-07	3.88e-07	1.15e-07	2.64e-07	1.28e-07	3.22e-07
3.44e-07	3.19e-07	6.63e-08	4.18e-08	3.16e-07	4.45e-07	1.68e-07	4.54e-07	4.32e-07	2.38e-07	9.4e-08	3.27e-08	4.31e-07	1.06e-06	1.79e-07	5.47e-07	4.24e-07	9.42e-08	2.36e-07	2.69e-07	3.38e-07	1.23e-07	2.41e-07	1.66e-07	3.61e-07
3.07e-07	2.9e-07	5.76e-08	4.32e-08	2.7e-07	4.15e-07	1.46e-07	3.86e-07	5.29e-07	2.22e-07	8.49e-08	3.87e-08	2.18e-07	9.53e-07	1.54e-07	6.06e-07	4.89e-07	8.86e-08	2.13e-07	2.45e-07	3.9e-07	1.26e-07	2.3e-07	1.9e-07	3.11e-07
2.45e-07	3.95e-07	7.28e-08	4.34e-08	3.03e-07	4.12e-07	1.29e-07	2.47e-07	3.42e-07	2.78e-07	9.39e-08	3.43e-08	3.14e-07	1.35e-06	1.7e-07	7.45e-07	5.16e-07	1.02e-07			4.64e-07	1.39e-07	2.17e-07	1.97e-07	3.42e-07
2.91e-07	4.08e-07	7.26e-08		2.17e-07		1.62e-07	4.01e-07	5.25e-07	2.8e-07	7.66e-08	3.73e-08		1.08e-06	1.72e-07	8.53e-07	4.99e-07	1.07e-07			5.22e-07	1.29e-07	3.04e-07	1.73e-07	3.1e-07
	3.2e-07	8.27e-08		1.97e-07			3.16e-07	4.67e-07	3.03e-07	1.04e-07	5.05e-08		1.19e-06		5.5e-07	4.51e-07				3.13e-07	8.07e-08	2.27e-07		4.04e-07
											3.78e-08		1.28e-06							4.43e-07
											4.08e-08									4.21e-07
											3.75e-08

## Sheet: fig1e
L647A	L652A	F653A	I655A	G656A	I657A	P658A	M704A	M706A	I707A	I708A	L729A	N731A	I733A
1.04e-06	2.09e-07	3.03e-07	4.16e-07	2.89e-07	1.34e-07	2.66e-06	7.65e-07	7.29e-07	4e-07	1.48e-06	3.39e-07	5.76e-07	9.68e-07
1e-06	1.78e-07	6.07e-07	3.59e-07	3.68e-07	1.55e-07	2.1e-06	9.01e-07	9.28e-07	4.45e-07	1.75e-06	4.27e-07	5.12e-07	1.05e-06
1.11e-06	1.82e-07	3.82e-07	4.57e-07	3.02e-07	1.38e-07	2.56e-06	7.03e-07	7.05e-07	4.45e-07	1.79e-06	4.51e-07	5.08e-07	7.17e-07
1.49e-06	1.95e-07	5.91e-07	3.57e-07	3.37e-07	1.54e-07	2.38e-06	8.61e-07	8.7e-07	5.15e-07	1.48e-06	3.46e-07	5.42e-07	1.18e-06
1.11e-06	1.74e-07	3.35e-07	4.65e-07	2.62e-07	1.59e-07	1.59e-06	7.5e-07	8.72e-07	3.78e-07	1.49e-06	3.24e-07	6.3e-07	1.55e-06
1.18e-06	2.05e-07	5.88e-07	3.66e-07	3.42e-07	1.59e-07	1.72e-06	7.76e-07	7.32e-07	3.73e-07	1.49e-06	3.19e-07	4.56e-07	1.23e-06
1.31e-06		4.41e-07		3.27e-07	1.51e-07		6.71e-07	8.11e-07	3.85e-07	1.6e-06	4.44e-07	7.3e-07	1.38e-06
1.06e-06		3.48e-07		3.31e-07								4.85e-07	1.07e-06
		6.03e-07
