# Supplementary material for: Gating the pore of the calcium-activated chloride channel TMEM16A
Source: Nat Commun. 2021 Feb 4;12:785. doi: 10.1038/s41467-020-20787-9 (PMC7862301; doi:10.1038/s41467-020-20787-9)
Supplement: Supplementary file 4 — Source Data [file 41467_2020_20787_MOESM4_ESM.zip › manuscript1_source_data/fig2.xlsx]

## Sheet: I550A
I550A	V (mV)	mean_0 Ca	sem_0 Ca	n_0 Ca	mean_2uM Ca	sem_2uM Ca	n_2uM Ca
	120	0.309536	0.134909	5	1	0.0614436	5
	100	0.198358	0.0865267	5	0.846632	0.0521798	5
	80	0.113054	0.0494807	5	0.690235	0.0428869	5
	60	0.0601896	0.0264243	5	0.527663	0.0330506	5
	40	0.0285437	0.0125719	5	0.357469	0.022552	5
	20	0.00948497	0.00418721	5	0.178408	0.0112463	5
	0.0001	-0.00139976	0.000965901	5	-0.00600656	0.00247921	5
	-20	-0.00799819	0.00379073	5	-0.195867	0.0141603	5
	-40	-0.0134497	0.00637902	5	-0.390485	0.0283681	5
	-60	-0.0185864	0.00901549	5	-0.577776	0.0415039	5
	-80	-0.0211061	0.0102864	5	-0.754667	0.0552402	5
	-100	-0.0227939	0.0110701	5	-0.905102	0.0655709	5

## Sheet: I551A
I551A	V (mV)	mean_0 Ca	sem_0 Ca	n_0 Ca	mean_2uM Ca	sem_2uM Ca	n_2uM Ca
	120	0.567112	0.0380812	10	1	0.0303695	10
	100	0.407797	0.0273997	10	0.82884	0.0252942	10
	80	0.276543	0.0186345	10	0.658092	0.0203927	10
	60	0.171922	0.0116167	10	0.487168	0.0154423	10
	40	0.0944922	0.00646624	10	0.320087	0.0105672	10
	20	0.0389253	0.00276158	10	0.156584	0.00564677	10
	0.0001	3.03221e-05	0.000676393	10	0.00104542	0.0015064	10
	-20	-0.0268705	0.00207235	10	-0.145274	0.00465556	10
	-40	-0.0462221	0.00334668	10	-0.281539	0.00912043	10
	-60	-0.0602633	0.0043434	10	-0.405188	0.0135776	10
	-80	-0.0721335	0.00539516	10	-0.517632	0.0176119	10
	-100	-0.0816663	0.00623809	10	-0.621783	0.0215679	10

## Sheet: I641A
I641A	V (mV)	mean_0 Ca	sem_0 Ca	n_0 Ca	mean_800nM Ca	sem_800nM Ca	n_800nM Ca
	120	0.441379	0.0837753	7	1	0	7
	100	0.283565	0.0539016	7	0.855574	0.00112574	7
	80	0.164748	0.0314764	7	0.699857	0.00118701	7
	60	0.0855222	0.016637	7	0.532991	0.00116563	7
	40	0.0378967	0.00757962	7	0.359935	0.00124946	7
	20	0.0106149	0.00221741	7	0.177466	0.00151888	7
	0.0001	-0.00409731	0.00117697	7	-0.010509	0.00139321	7
	-20	-0.0131893	0.00295391	7	-0.203839	0.0020389	7
	-40	-0.0189426	0.00431919	7	-0.399274	0.0035718	7
	-60	-0.0236849	0.00547993	7	-0.595925	0.00584384	7
	-80	-0.0274909	0.00654257	7	-0.786562	0.00911238	7
	-100	-0.0313648	0.00743409	7	-0.972088	0.0125476	7

## Sheet: Q649A
Q649A	V (mV)	mean_0 Ca	sem_0 Ca	n_0 Ca	mean_2uM Ca	sem_2uM Ca	n_2uM Ca
	120	0.415552	0.0719756	13	1	0	6
	100	0.284844	0.0493695	13	0.829082	0.00129419	6
	80	0.184031	0.0319302	13	0.657979	0.00209296	6
	60	0.109287	0.0190035	13	0.486909	0.00237874	6
	40	0.05675	0.00989947	13	0.319771	0.00191236	6
	20	0.0220552	0.0038727	13	0.155341	0.00124385	6
	0.0001	-0.000465966	0.000228801	13	-0.00257945	0.000840008	6
	-20	-0.0154027	0.00274277	13	-0.151494	0.00140718	6
	-40	-0.0257876	0.00460994	13	-0.288539	0.00240953	6
	-60	-0.03341	0.00599604	13	-0.412977	0.00345034	6
	-80	-0.039571	0.00717335	13	-0.525629	0.00479416	6
	-100	-0.0445462	0.008168	13	-0.628058	0.00521942	6

## Sheet: fig2d
	[Ca2+] M	σβ	95% ci_σβ
I550A	0	0.0230812	0.0448256
I550A	2uM	1.1409	0.0592065
I551A	0	0.0966475	0.00632995
I551A	2uM	0.709454	0.00401734
I641A	0	0.022343	0.031765
I641A	800nM	1.17175	0.0718051
Q649A	0	0.0524627	0.0168623
Q649A	2uM	0.730664	0.0156912
