# Supplementary material for: Gating the pore of the calcium-activated chloride channel TMEM16A
Source: Nat Commun. 2021 Feb 4;12:785. doi: 10.1038/s41467-020-20787-9 (PMC7862301; doi:10.1038/s41467-020-20787-9)
Supplement: Supplementary file 4 — Source Data [file 41467_2020_20787_MOESM4_ESM.zip › manuscript1_source_data/fig4.xlsx]

## Sheet: fig4b
construct	n_me	ec50	sem	n
WT	0	3.06e-07	1.33e-08	8
I641V	-1	9.37e-08	4.32e-09	8
I550V	-1	2.02e-07	9.07e-09	6
I551V	-1	2.31e-07	1.47e-08	9
I550V/I641V	-2	6.9e-08	2.52e-09	6
I550V/I551V	-2	1.39e-07	9.27e-09	8
I551V/I641V	-2	9.1e-08	3.67e-09	6
I641A	-3	3.76e-08	1.76e-09	9
I551A	-3	4.34e-08	2.55e-09	5
I550A	-3	6.91e-08	3.13e-09	7
I550V/I551V/I641V	-3	6.21e-08	1.62e-09	6
I550V/I641A	-4	4.35e-08	1.09e-09	6
I551V/I641A	-4	3.89e-08	1.48e-09	6
I550A/I641V	-4	5.17e-08	1.53e-09	7
I551A/I641V	-4	3.2e-08	1.39e-09	7
I550V/I551V/I641A	-5	4.87e-08	1.66e-09	8
I551A/I641A	-6	4.58e-08	1.15e-09	6
I550A/I641A	-6	3.97e-08	1.44e-09	6
I550A/I551A	-6	3.54e-08	1.71e-09	6

## Sheet: fig4d
construct	delta G (kcal/mol)	ec50	sem	n
WT	-3.06	3.06e-07	1.33e-08	8
I550M	0.58	9.83e-08	4.16e-09	5
I550Y	5.1	4.57e-08	3.65e-09	7
I550N	9.04	5.14e-08	2.56e-09	7
I551F	-0.23	1.59e-07	5.23e-09	7
I551M	0.58	1.24e-07	5.24e-09	7
I551C	0.63	1.21e-07	6.76e-09	7
I551Y	5.1	5.26e-08	2.15e-09	8
I551N	9.04	3.41e-08	9.5e-10	7
I641F	-0.23	1.54e-07	1.48e-08	7
I641M	0.58	9.05e-08	2.44e-09	7
I641Y	5.1	3.644e-08	6.05e-10	7
I641N	9.04	3.44e-08	1.25e-09	7
