# Supplementary material for: Gating the pore of the calcium-activated chloride channel TMEM16A
Source: Nat Commun. 2021 Feb 4;12:785. doi: 10.1038/s41467-020-20787-9 (PMC7862301; doi:10.1038/s41467-020-20787-9)
Supplement: Supplementary file 4 — Source Data [file 41467_2020_20787_MOESM4_ESM.zip › manuscript1_source_data/fig5.xlsx]

## Sheet: fig5b
	ddG (kcal/mol)	95% ci
WT	0	0
I550V	-0.677133	0.0694495
I551V	-0.512887	0.0716741
I550V/I551V	-1.09102	0.0791345
I641V	-1.43096	0.0707451
I550V/I641V	-1.92808	0.0745632
I551V/I641V	-1.51126	0.0705388
I550V/ I551V/ I641V	-2.41096	0.0904898

## Sheet: fig5c
	dddG (kcal/mol)	dddG_sd	t value	two-tail p
550v/551v	0.0990045	0.0649838	1.52353	0.129207
550v/641v	0.180016	0.0632895	2.84432	0.00496605
551v/641v	0.432582	0.0627318	6.89574	6.94782e-11
550v/551v_on641v	-0.402579	0.0785924	5.12236	8.07479e-07
550v/641v_on551v	-0.321568	0.0799631	4.02145	8.32316e-05
551v/641v_on550v	-0.0690013	0.0804014	0.85821	0.391971

## Sheet: fig5d
	ddddG (kcal/mol)	ddddG_sd	t value	two-tail p
mutcyc_550/551	-0.501583	0.101979	4.91851	1.81612e-06
mutcyc_550/641	-0.501583	0.101979	4.91851	1.95766e-06
mutcyc_551/641	-0.501583	0.101979	4.91851	1.82234e-06
