# Supplementary material for: Gating the pore of the calcium-activated chloride channel TMEM16A
Source: Nat Commun. 2021 Feb 4;12:785. doi: 10.1038/s41467-020-20787-9 (PMC7862301; doi:10.1038/s41467-020-20787-9)
Supplement: Supplementary file 4 — Source Data [file 41467_2020_20787_MOESM4_ESM.zip › manuscript1_source_data/fig6.xlsx]

## Sheet: WT
WT	V (mV)	mean	sem	n
	120	1	0	6
	100	0.85581	0.00651164	6
	80	0.693455	0.00723037	6
	60	0.529631	0.00514943	6
	40	0.359212	0.00397382	6
	20	0.181622	0.00172032	6
	0.0001	-0.00105658	0.00254014	6
	-20	-0.185024	0.00510906	6
	-40	-0.367455	0.00854352	6
	-60	-0.54136	0.010609	6
	-80	-0.712606	0.0132595	6
	-100	-0.8743	0.0162915	6

## Sheet: I641A
I641A	V (mV)	mean	sem	n
	120	1	0	7
	100	0.855574	0.00112574	7
	80	0.699856	0.00118701	7
	60	0.532991	0.00116563	7
	40	0.359935	0.00124946	7
	20	0.177467	0.00151889	7
	0.0001	-0.010509	0.00139321	7
	-20	-0.203839	0.00203884	7
	-40	-0.399274	0.00357173	7
	-60	-0.595925	0.00584377	7
	-80	-0.786562	0.00911226	7
	-100	-0.972088	0.0125476	7

## Sheet: I641V
I641V	V (mV)	mean	sem	n
	120	1	0	6
	100	0.855608	0.0042542	6
	80	0.6982	0.00335586	6
	60	0.538037	0.00309859	6
	40	0.366087	0.00297141	6
	20	0.184091	0.00237241	6
	0.0001	-0.000401714	0.002817	6
	-20	-0.187337	0.00381212	6
	-40	-0.371774	0.0048456	6
	-60	-0.550087	0.00588874	6
	-80	-0.718129	0.0086521	6
	-100	-0.875488	0.0104071	6

## Sheet: I641M
I641M	V (mV)	mean	sem	n
	120	1	0	9
	100	0.764571	0.00141038	9
	80	0.557226	0.00246224	9
	60	0.380721	0.00241561	9
	40	0.229873	0.00217452	9
	20	0.102827	0.00157467	9
	0.0001	-0.0034991	0.00149621	9
	-20	-0.0971476	0.00270601	9
	-40	-0.182336	0.00400388	9
	-60	-0.263878	0.00568131	9
	-80	-0.346645	0.00748444	9
	-100	-0.435153	0.00970945	9

## Sheet: I641F
I641F	V (mV)	mean	sem	n
	120	1	0	7
	100	0.657165	0.00342992	7
	80	0.413577	0.00384028	7
	60	0.24625	0.00299214	7
	40	0.132636	0.00250241	7
	20	0.0534253	0.00128064	7
	0.0001	0.000720333	0.000455366	7
	-20	-0.0394818	0.000945835	7
	-40	-0.0723165	0.00142416	7
	-60	-0.103765	0.00174103	7
	-80	-0.135348	0.00295564	7
	-100	-0.170106	0.003291	7

## Sheet: I550A
I550A	V (mV)	mean	sem	n
	120	1	0	6
	100	0.848105	0.00364207	6
	80	0.691401	0.0053337	6
	60	0.527647	0.00523984	6
	40	0.357589	0.00417839	6
	20	0.178673	0.00206843	6
	0.0001	-0.00592576	0.00200334	6
	-20	-0.196934	0.0061853	6
	-40	-0.392381	0.0125029	6
	-60	-0.581158	0.0178779	6
	-80	-0.75857	0.0248218	6
	-100	-0.910465	0.0288667	6

## Sheet: I550V
I550V	V (mV)	mean	sem	n
	120	1	0	7
	100	0.849871	0.00322406	7
	80	0.694732	0.00420024	7
	60	0.531033	0.00423077	7
	40	0.362351	0.00268837	7
	20	0.185563	0.00240685	7
	0.0001	0.00248443	0.00180712	7
	-20	-0.185076	0.0043806	7
	-40	-0.374642	0.00594839	7
	-60	-0.558494	0.00985361	7
	-80	-0.745394	0.0142387	7
	-100	-0.925567	0.017466	7

## Sheet: I550M
I550M	V (mV)	mean	sem	n
	120	1	0	5
	100	0.84942	0.00319813	5
	80	0.697816	0.00375892	5
	60	0.534812	0.00160462	5
	40	0.362851	0.00268025	5
	20	0.182795	0.002176	5
	0.0001	-0.00404683	0.00247948	5
	-20	-0.195682	0.00280045	5
	-40	-0.383493	0.00281354	5
	-60	-0.565445	0.00349455	5
	-80	-0.741166	0.00489841	5
	-100	-0.903183	0.00650338	5

## Sheet: I550F
I550F	V (mV)	mean	sem	n
	120	1	0	11
	100	0.873402	0.00452588	11
	80	0.724283	0.0067413	11
	60	0.561383	0.00628398	11
	40	0.379763	0.00510894	11
	20	0.190706	0.00338742	11
	0.0001	-0.00596694	0.00159055	11
	-20	-0.205106	0.00449044	11
	-40	-0.403772	0.00902032	11
	-60	-0.601163	0.0130168	11
	-80	-0.799754	0.0190015	11
	-100	-0.987018	0.0258669	11

## Sheet: I551A
I551A	V (mV)	mean	sem	n
	120	1	0	8
	100	0.833859	0.00111767	8
	80	0.665039	0.00147065	8
	60	0.494725	0.00145918	8
	40	0.324523	0.00146096	8
	20	0.157494	0.0012527	8
	0.0001	-0.00368752	0.000914215	8
	-20	-0.156372	0.00113862	8
	-40	-0.297281	0.00195415	8
	-60	-0.424632	0.00326895	8
	-80	-0.539405	0.00517419	8
	-100	-0.641237	0.00828605	8

[truncated: 6 more sheets: I551V, I551M, I551F, fig6c, fig6e_left, fig6e_right]
