# Supplementary material for: Gating the pore of the calcium-activated chloride channel TMEM16A
Source: Nat Commun. 2021 Feb 4;12:785. doi: 10.1038/s41467-020-20787-9 (PMC7862301; doi:10.1038/s41467-020-20787-9)
Supplement: Supplementary file 4 — Source Data [file 41467_2020_20787_MOESM4_ESM.zip › manuscript1_source_data/figS1.xlsx]

## Sheet: WT
WT	log[Ca2+]i (M)	+80mV mean	+80mV sem	+80mV n	-80mV mean	-80mV sem	-80mV n
	-11	0	0	8	0	0	8
	-7	0.0447591	0.00939545	8	0.000791929	0.00230324	8
	-6.69897	0.230429	0.0326237	8	0.05189	0.0111462	8
	-6.39794	0.605848	0.0277355	8	0.277366	0.031735	8
	-6.09691	0.832938	0.0123962	8	0.630392	0.0223958	8
	-5.69897	0.97489	0.0106615	8	0.944889	0.00597133	8
	-5.39794	1.01868	0.00665092	7	0.988563	0.00340706	7

## Sheet: L509A
L509A	log[Ca2+]i (M)	+80mV mean	+80mV sem	+80mV n	-80mV mean	-80mV sem	-80mV n
	-11	0	0	7	0	0	7
	-7.09691	0.0764683	0.0185106	7	0.0057915	0.00284581	7
	-6.69897	0.339052	0.0303156	7	0.0762016	0.0133505	7
	-6.39794	0.654105	0.0189755	7	0.295794	0.0249414	7
	-6.09691	0.80955	0.00886016	7	0.501049	0.0222092	7
	-5.69897	0.970692	0.00700408	7	0.862032	0.00958548	7
	-5.39794	0.999408	0.00329806	7	0.935982	0.00408362	7

## Sheet: G510A
G510A	log[Ca2+]i (M)	+80mV mean	+80mV sem	+80mV n	-80mV mean	-80mV sem	-80mV n
	-11	0	0	6	0	0	6
	-7.09691	0.0507175	0.00369739	6	0.0159604	0.00127869	6
	-6.69897	0.296068	0.011631	6	0.0802878	0.00736317	6
	-6.39794	0.650223	0.0132264	6	0.261135	0.014477	6
	-6.09691	0.818418	0.0100519	6	0.508375	0.0183481	6
	-5.69897	0.957231	0.00709939	6	0.832416	0.0113904	6
	-5.39794	1.0218	0.00664242	6	0.942092	0.00953751	6

## Sheet: V511A
V511A	log[Ca2+]i (M)	+80mV mean	+80mV sem	+80mV n	-80mV mean	-80mV sem	-80mV n
	-11	0	0	7	0	0	7
	-7.69897	0.00916728	0	1	0	0	1
	-7.39794	0.0260068	0.00461318	7	0.000566924	0.000566924	7
	-7.09691	0.120141	0.0156841	7	0.0231386	0.00796848	7
	-6.69897	0.551471	0.0157657	7	0.191911	0.0351974	7
	-6.39794	0.804073	0.0107392	7	0.47334	0.0449189	7
	-6.09691	0.929334	0.00589432	7	0.732258	0.0286817	7
	-5.69897	1.01058	0.00615839	7	0.956131	0.012689	7
	-5.39794	1.01399	0.00920924	4	0.975553	0.00511945	4

## Sheet: I512A
I512A	log[Ca2+]i (M)	+80mV mean	+80mV sem	+80mV n	-80mV mean	-80mV sem	-80mV n
	-11	6.23212e-05	6.23212e-05	7	0	0	7
	-7.39794	0.0373009	0.00492199	3	0.0109497	0.0013539	3
	-7.09691	0.130456	0.00670341	7	0.0286682	0.00523598	7
	-6.69897	0.528741	0.0239635	7	0.205279	0.0109927	7
	-6.39794	0.815358	0.0263353	7	0.524152	0.0147137	7
	-6.09691	0.948381	0.0113165	6	0.734448	0.0133665	6
	-5.88606	0.989103	0.00518185	6	0.863471	0.0220533	6

## Sheet: I513A
I513A	log[Ca2+]i (M)	+80mV mean	+80mV sem	+80mV n	-80mV mean	-80mV sem	-80mV n
	-11	0	0	8	0	0	8
	-7.09691	0.0190325	0.00407591	8	0	0	8
	-6.69897	0.169632	0.0145618	8	0.0344513	0.00899424	8
	-6.39794	0.419017	0.0263232	8	0.15112	0.0307424	8
	-6.09691	0.65689	0.0133373	8	0.350881	0.0435981	8
	-5.69897	0.921559	0.00834085	8	0.78026	0.0249223	8
	-5.39794	0.955643	0.00528112	8	0.881421	0.0183879	8
	-4.82391	1.00323	0.0281802	7	1.01134	0.00331349	7

## Sheet: Y514A
Y514A	log[Ca2+]i (M)	+80mV mean	+80mV sem	+80mV n	-80mV mean	-80mV sem	-80mV n
	-11	0	0	7	0	0	7
	-7.09691	0.0735094	0.00520751	7	0.012112	0.00115771	7
	-6.69897	0.340686	0.0119845	7	0.085958	0.0104018	7
	-6.39794	0.621058	0.0190988	7	0.30336	0.0214502	7
	-6.09691	0.81337	0.0204863	7	0.599429	0.0259323	7
	-5.88606	0.921059	0.00839536	7	0.798654	0.0205144	7

## Sheet: I516A
I516A	log[Ca2+]i (M)	+80mV mean	+80mV sem	+80mV n	-80mV mean	-80mV sem	-80mV n
	-11	0	0	7	0	0	7
	-7.09691	0.066608	0.0089299	7	0.0101711	0.00179585	7
	-6.69897	0.410438	0.0155264	7	0.0767974	0.00706097	7
	-6.39794	0.758501	0.0192697	7	0.318479	0.0199076	7
	-6.09691	0.93408	0.0129967	7	0.629796	0.023187	7
	-5.88606	0.984448	0.00573422	7	0.775025	0.0274334	7

## Sheet: S517A
S517A	log[Ca2+]i (M)	+80mV mean	+80mV sem	+80mV n	-80mV mean	-80mV sem	-80mV n
	-11	0	0	6	0	0	6
	-7.09691	0.0936928	0.0045852	6	0.0185678	0.0020816	6
	-6.69897	0.544444	0.0268516	6	0.186527	0.0216223	6
	-6.39794	0.851734	0.016792	6	0.519249	0.0334976	6
	-6.09691	0.965051	0.0073787	6	0.780926	0.0228505	6
	-5.88606	1.02269	0.00500446	6	0.899599	0.0208025	6

## Sheet: T518A
T518A	log[Ca2+]i (M)	+80mV mean	+80mV sem	+80mV n	-80mV mean	-80mV sem	-80mV n
	-11	0	0	7	0	0	7
	-7.39794	0.0361784	0.00268136	7	0.00938138	0.00224097	7
	-7.09691	0.130707	0.0113515	7	0.0229911	0.00176918	7
	-6.69897	0.569096	0.0233639	7	0.19409	0.0164519	7
	-6.39794	0.83941	0.0174986	7	0.526898	0.0177984	7
	-6.09691	0.958506	0.00973136	7	0.783997	0.0185331	7
	-5.88606	1.00396	0.00450531	7	0.888234	0.0219393	7

[truncated: 32 more sheets: L522A, M524A, I534A, V538A, T539A, V543A, I544A, I545A, N546A, L547A, V548A, V549A, I550A, I551A, L552A, L553A, G558A, T581A, F585A, F589A …]
