# Supplementary material for: Gating the pore of the calcium-activated chloride channel TMEM16A
Source: Nat Commun. 2021 Feb 4;12:785. doi: 10.1038/s41467-020-20787-9 (PMC7862301; doi:10.1038/s41467-020-20787-9)
Supplement: Supplementary file 4 — Source Data [file 41467_2020_20787_MOESM4_ESM.zip › manuscript1_source_data/figS2.xlsx]

## Sheet: E623A
E623A	log[Ca2+]i (M)	+80mV mean	+80mV sem	+80mV n	-80mV mean	-80mV sem	-80mV n
	-11	9.26602e-05	9.26602e-05	4	0	0	4
	-7.09691	0.0403036	0.0106305	2	0.00746724	0.00222811	2
	-6.69897	0.288633	0.028248	4	0.0419768	0.0111537	4
	-6.39794	0.577995	0.0251704	4	0.189344	0.0345083	4
	-6.09691	0.779235	0.0209114	4	0.440136	0.0447659	4
	-5.88606	0.861699	0.0107683	4	0.672926	0.044878	4

## Sheet: L634A
L634A	log[Ca2+]i (M)	+80mV mean	+80mV sem	+80mV n	-80mV mean	-80mV sem	-80mV n
	-11	0	0	7	0	0	7
	-7.09691	0.0134931	0.00133815	7	0.00362657	0.00079784	7
	-6.69897	0.0966773	0.00491791	7	0.0319417	0.00719235	7
	-6.39794	0.293061	0.011895	7	0.137125	0.0141292	7
	-6.09691	0.525897	0.0206001	7	0.301422	0.0204554	7
	-5.69897	0.841448	0.0239667	7	0.740234	0.0110588	7
	-5.39794	0.940816	0.0103881	7	0.870653	0.00643061	7

## Sheet: C635A
C635A	log[Ca2+]i (M)	+80mV mean	+80mV sem	+80mV n	-80mV mean	-80mV sem	-80mV n
	-11	0	0	7	0	0	7
	-7.09691	0.0708129	0.00361789	6	0.00500912	0.00289937	6
	-6.69897	0.405172	0.0202293	7	0.105596	0.010635	7
	-6.39794	0.726994	0.0203514	7	0.359866	0.0297735	7
	-6.09691	0.865254	0.0178011	7	0.623912	0.0252816	7
	-5.69897	0.97712	0.0102654	7	0.872657	0.0103572	7
	-5.39794	1.02146	0.00181049	7	0.956748	0.00737018	7

## Sheet: I636A
I636A	log[Ca2+]i (M)	+80mV mean	+80mV sem	+80mV n	-80mV mean	-80mV sem	-80mV n
	-11	0	0	8	0	0	8
	-6.69897	0.0713189	0.0103627	8	0.0112912	0.00416755	8
	-6.39794	0.249984	0.0255237	8	0.0912026	0.0134648	8
	-6.09691	0.529655	0.0270496	8	0.267271	0.0254302	8
	-5.69897	0.865565	0.0122232	8	0.711783	0.0281343	8
	-5.39794	0.9407	0.0104336	8	0.851219	0.0247634	8
	-4.82391	1.00896	0.00351792	6	1.01493	0.00272434	6

## Sheet: Q637A
Q637A	log[Ca2+]i (M)	+80mV mean	+80mV sem	+80mV n	-80mV mean	-80mV sem	-80mV n
	-11	0	0	7	0	0	7
	-7.39794	0.0164749	0	1	0.00750181	0.00120514	1
	-7.09691	0.0532027	0.0056812	7	0.015696	0.00299847	7
	-6.69897	0.322407	0.0171087	7	0.105984	0.0151812	7
	-6.39794	0.620319	0.0221802	7	0.326312	0.0295232	7
	-6.09691	0.869225	0.0187018	7	0.59991	0.0370977	7
	-5.88606	0.946698	0.0097578	7	0.771516	0.0359202	7

## Sheet: L638A
L638A	log[Ca2+]i (M)	+80mV mean	+80mV sem	+80mV n	-80mV mean	-80mV sem	-80mV n
	-11	0	0	8	0	0	8
	-6.39794	0.0802615	0.0072793	8	0.0183037	0.00345505	8
	-6.09691	0.203297	0.0141434	8	0.0943197	0.00997214	8
	-5.69897	0.563115	0.0245678	8	0.471125	0.0122796	8
	-5.39794	0.75404	0.0210487	8	0.733434	0.0185334	8
	-4.82391	0.959415	0.00812651	8	0.990055	0.00369334	8

## Sheet: S639A
S639A	log[Ca2+]i (M)	+80mV mean	+80mV sem	+80mV n	-80mV mean	-80mV sem	-80mV n
	-11	0	0	7	0	0	7
	-7.09691	0.0665282	0.00936114	6	0.0148606	0.00978243	6
	-6.69897	0.29969	0.0279651	7	0.120152	0.0211755	7
	-6.39794	0.549803	0.0247204	7	0.377356	0.0337799	7
	-6.09691	0.766312	0.0282866	5	0.666725	0.029361	5
	-5.69897	0.926039	0.0086405	7	0.938347	0.011725	7
	-5.39794	0.973717	0.00754713	6	0.983	0.0073269	6
	-4.82391	0.996052	0.00751247	6	0.99977	0.0136619	6

## Sheet: I640A
I640A	log[Ca2+]i (M)	+80mV mean	+80mV sem	+80mV n	-80mV mean	-80mV sem	-80mV n
	-11	0	0	7	0	0	7
	-6.69897	0.0486663	0.0062649	7	0	0	7
	-6.39794	0.277678	0.0183952	7	0.0474781	0.00309252	7
	-6.09691	0.60088	0.0182991	7	0.235966	0.0141495	7
	-5.69897	0.902411	0.00911469	7	0.760121	0.00641326	7
	-5.39794	0.960103	0.0057598	7	0.89952	0.00732996	7
	-4.82391	1.01872	0.00645001	7	1.03128	0.0019852	7

## Sheet: I641A
I641A	log[Ca2+]i (M)	+80mV mean	+80mV sem	+80mV n	-80mV mean	-80mV sem	-80mV n
	-11	0.131688	0.00987528	10	0.0293289	0.00486688	10
	-8	0.240484	0.0106817	10	0.0482232	0.00558313	10
	-7.69897	0.359681	0.0117198	7	0.077174	0.013845	7
	-7.39794	0.599991	0.011759	10	0.189205	0.0139144	10
	-7	0.795482	0.00691039	10	0.38992	0.0271082	10
	-6.69897	0.924247	0.0031899	8	0.700834	0.0209	8
	-6.39794	0.976438	0.00475906	6	0.854059	0.0075691	6
	-6.09691	0.98848	0.00360323	8	0.946301	0.00686618	8

## Sheet: M642A
M642A	log[Ca2+]i (M)	+80mV mean	+80mV sem	+80mV n	-80mV mean	-80mV sem	-80mV n
	-11	0	0	5	0	0	5
	-7.09691	0.0904194	0.0175315	5	0.0116558	0.00806344	5
	-6.69897	0.331156	0.0413511	5	0.0942345	0.031724	5
	-6.39794	0.58938	0.0380711	5	0.256797	0.0406782	5
	-6.09691	0.750602	0.0256519	5	0.449988	0.0483706	5
	-5.69897	0.908439	0.0247753	5	0.757524	0.0265422	5
	-5.39794	0.982409	0.0101561	5	0.884955	0.0193279	5

[truncated: 30 more sheets: L643A, G644A, Q646A, L647A, I648A, Q649A, L652A, F653A, I655A, G656A, I657A, P658A, M704A, M706A, I707A, I708A, Q709A, F710A, G711A, F712A …]
