# Supplementary material for: Gating the pore of the calcium-activated chloride channel TMEM16A
Source: Nat Commun. 2021 Feb 4;12:785. doi: 10.1038/s41467-020-20787-9 (PMC7862301; doi:10.1038/s41467-020-20787-9)
Supplement: Supplementary file 4 — Source Data [file 41467_2020_20787_MOESM4_ESM.zip › manuscript1_source_data/figS7a.xlsx]

## Sheet: WT
WT	log[Ca2+]i (M)	+80mV mean	+80mV sem	+80mV n	-80mV mean	-80mV sem	-80mV n
	-11	0	0	8	0	0	8
	-7	0.0447591	0.00939545	8	0.000791929	0.00230324	8
	-6.69897	0.230429	0.0326237	8	0.05189	0.0111462	8
	-6.39794	0.605848	0.0277355	8	0.277366	0.031735	8
	-6.09691	0.832938	0.0123962	8	0.630392	0.0223958	8
	-5.69897	0.97489	0.0106615	8	0.944889	0.00597133	8
	-5.39794	1.01868	0.00665092	7	0.988563	0.00340706	7

## Sheet: I550A_I551A
I550A/I551A	log[Ca2+]i (M)	+80mV mean	+80mV sem	+80mV n	-80mV mean	-80mV sem	-80mV n
	-8	0.449569	0.0102308	6	0.185684	0.0104304	6
	-7.69897	0.561284	0.0220346	6	0.273788	0.0195365	6
	-7.39794	0.713606	0.0218664	6	0.40557	0.0282777	6
	-7.09691	0.864571	0.0149899	6	0.60895	0.0317791	6
	-6.69897	0.960263	0.00357898	6	0.830505	0.0233094	6
	-6.39794	0.98792	0.00328578	5	0.946407	0.0131889	5
	-6.09691	1.00069	0.00402832	6	0.971101	0.00608589	6
	-11	0.407592	0.00970324	6	0.145614	0.01056	6

## Sheet: I550A_I641A
I550A/I641A	log[Ca2+]i (M)	+80mV mean	+80mV sem	+80mV n	-80mV mean	-80mV sem	-80mV n
	-8	0.235722	0.0157294	6	0.0469337	0.00445467	6
	-7.69897	0.366511	0.0159039	6	0.0769363	0.0104375	6
	-7.39794	0.58492	0.0199206	6	0.138628	0.0196135	6
	-7.09691	0.831421	0.013089	6	0.323421	0.0304014	6
	-6.69897	0.942877	0.00868663	6	0.666304	0.0417383	6
	-6.39794	0.986007	0.00688724	6	0.852606	0.0195533	6
	-6.09691	1.0147	0.00702328	6	0.956299	0.0152707	6
	-11	0.191224	0.0104234	6	0.0380709	0.00499772	6

## Sheet: I550A_I641V
I550A/I641V	log[Ca2+]i (M)	+80mV mean	+80mV sem	+80mV n	-80mV mean	-80mV sem	-80mV n
	-8	0.153314	0.0139122	7	0.017261	0.00199828	7
	-7.69897	0.248361	0.0130878	7	0.0390459	0.00316806	7
	-7.39794	0.4732	0.00974039	7	0.121956	0.0218348	7
	-7.09691	0.69735	0.0124124	7	0.290397	0.0309659	7
	-6.69897	0.908292	0.00922292	7	0.622931	0.0432423	7
	-6.39794	0.969728	0.00407014	7	0.825711	0.0268141	7
	-6.09691	0.998146	0.00416879	7	0.933517	0.0146581	7
	-11	0.10469	0.0123429	5	0.0111063	0.00162219	5

## Sheet: I550V_I551V_I641A
I550V/I551V/I641A	log[Ca2+]i (M)	+80mV mean	+80mV sem	+80mV n	-80mV mean	-80mV sem	-80mV n
	-8	0.230783	0.00964439	8	0.0237322	0.00336117	8
	-7.69897	0.353479	0.0156256	8	0.0575132	0.00846725	8
	-7.39794	0.542676	0.0137659	8	0.141443	0.0145869	8
	-7.09691	0.714257	0.0146998	7	0.330423	0.0341165	7
	-6.69897	0.931418	0.00793839	7	0.680813	0.0193084	7
	-6.39794	0.962983	0.00436779	8	0.855591	0.0151128	8
	-6.09691	0.985785	0.00560333	7	0.975075	0.0112531	7
	-11	0.184322	0.00992681	8	0.0243755	0.00292931	8

## Sheet: I550V_I551V_I641V
I550V/I551V/I641V	log[Ca2+]i (M)	+80mV mean	+80mV sem	+80mV n	-80mV mean	-80mV sem	-80mV n
	-7.69897	0.24049	0.0117922	6	0.0436498	0.00306031	6
	-7.39794	0.413729	0.0127419	6	0.0921545	0.00463971	6
	-7.09691	0.631838	0.0106714	6	0.231063	0.00970281	6
	-6.69897	0.871209	0.00969628	6	0.627073	0.0139037	6
	-6.39794	0.945048	0.00487441	6	0.81454	0.010396	6
	-6.09691	0.9751	0.00591076	6	0.931155	0.00900297	6
	-5.69897	1.00035	0.00259107	6	1.01388	0.00567913	6
	-11	0.105028	0.00547351	6	0.0242168	0.00148433	6

## Sheet: I550V_I551V
I550V/I551V	log[Ca2+]i (M)	+80mV mean	+80mV sem	+80mV n	-80mV mean	-80mV sem	-80mV n
	-7.69897	0.0423818	0.015087	8	0.0118632	0.00807186	8
	-7.39794	0.104877	0.0204232	8	0.0286954	0.0141017	8
	-7.09691	0.282917	0.0295739	8	0.0834955	0.0211668	8
	-6.69897	0.685493	0.0310764	8	0.377999	0.0463294	8
	-6.39794	0.893717	0.0224274	7	0.633212	0.0674925	7
	-6.09691	0.978842	0.00701127	7	0.815185	0.0478002	7
	-5.69897	0.986098	0.0407886	6	0.963753	0.0225661	6
	-11	0.0180385	0.0125061	8	0.00949885	0.00633382	8

## Sheet: I550V_I641A
I550V/I641A	log[Ca2+]i (M)	+80mV mean	+80mV sem	+80mV n	-80mV mean	-80mV sem	-80mV n
	-8	0.211413	0.0100376	6	0.0411288	0.00303797	6
	-7.69897	0.31595	0.00855993	6	0.0577285	0.011844	6
	-7.39794	0.555828	0.0107192	6	0.159853	0.0199427	6
	-7.09691	0.778008	0.00772647	6	0.340234	0.0310082	6
	-6.69897	0.935596	0.00883057	6	0.688904	0.0380802	6
	-6.39794	0.975262	0.00233307	6	0.861472	0.0305571	6
	-6.09691	1.00911	0.00364577	6	0.959097	0.0201403	6
	-11	0.159529	0.00602999	6	0.0295017	0.00260998	6

## Sheet: I550V_I641V
I550V/I641V	log[Ca2+]i (M)	+80mV mean	+80mV sem	+80mV n	-80mV mean	-80mV sem	-80mV n
	-7.69897	0.127937	0.0103831	6	0.032089	0.0041949	6
	-7.39794	0.290828	0.0172846	6	0.101053	0.0150747	6
	-7.09691	0.576886	0.0154071	6	0.270875	0.0227933	6
	-6.69897	0.879764	0.0111251	6	0.656991	0.0150313	6
	-6.39794	0.941117	0.0082757	6	0.840727	0.0118908	6
	-6.09691	0.990701	0.00810421	6	0.933709	0.00758301	6
	-5.69897	1.04169	0.00705391	6	1.01869	0.00517679	6
	-11	0.0582836	0.00579102	6	0.0216025	0.00203434	6

## Sheet: I550V
I550V	log[Ca2+]i (M)	+80mV mean	+80mV sem	+80mV n	-80mV mean	-80mV sem	-80mV n
	-7.69897	0.0115054	0.00118998	2	0	0	2
	-7.39794	0.0272447	0.00672897	6	0.000330204	0.000330204	6
	-7.09691	0.109416	0.0174292	6	0.0248727	0.00409224	6
	-6.69897	0.505321	0.0238019	6	0.208571	0.0234247	6
	-6.39794	0.815721	0.0131682	6	0.574737	0.0189365	6
	-6.09691	0.932629	0.00438134	6	0.80426	0.00805465	6
	-5.69897	1.00935	0.00452938	6	0.99794	0.00584303	6
	-11	0	0	6	0	0	6

[truncated: 6 more sheets: I551A_I641A, I551A_I641V, I551V_I641A, I551V_I641V, I551V, I641V]
