# Supplementary material for: Gating the pore of the calcium-activated chloride channel TMEM16A
Source: Nat Commun. 2021 Feb 4;12:785. doi: 10.1038/s41467-020-20787-9 (PMC7862301; doi:10.1038/s41467-020-20787-9)
Supplement: Supplementary file 4 — Source Data [file 41467_2020_20787_MOESM4_ESM.zip › manuscript1_source_data/figS7b.xlsx]

## Sheet: WT
WT	log[Ca2+]i (M)	+80mV mean	+80mV sem	+80mV n	-80mV mean	-80mV sem	-80mV n
	-11	0	0	8	0	0	8
	-7	0.0447591	0.00939545	8	0.000791929	0.00230324	8
	-6.69897	0.230429	0.0326237	8	0.05189	0.0111462	8
	-6.39794	0.605848	0.0277355	8	0.277366	0.031735	8
	-6.09691	0.832938	0.0123962	8	0.630392	0.0223958	8
	-5.69897	0.97489	0.0106615	8	0.944889	0.00597133	8
	-5.39794	1.01868	0.00665092	7	0.988563	0.00340706	7

## Sheet: I550M
I550M	log[Ca2+]i (M)	+80mV mean	+80mV sem	+80mV n	-80mV mean	-80mV sem	-80mV n
	-7.69897	0.0968728	0.0120408	3	0.0258674	0.00369424	3
	-7.39794	0.199497	0.0119959	5	0.0550719	0.00558395	5
	-7.09691	0.460003	0.0133553	5	0.156851	0.00874448	5
	-6.69897	0.795337	0.019245	5	0.452517	0.0165724	5
	-6.39794	0.926403	0.0117298	5	0.717662	0.0183283	5
	-6.09691	0.979519	0.00894034	5	0.857954	0.00866597	5
	-5.69897	1.02609	0.00989236	5	0.983159	0.00913134	5
	-11	0.0417935	0.00437273	5	0.0160774	0.00236314	5

## Sheet: I550N
I550N	log[Ca2+]i (M)	+80mV mean	+80mV sem	+80mV n	-80mV mean	-80mV sem	-80mV n
	-8	0.159143	0.0216733	7	0.0398114	0.00828802	7
	-7.69897	0.274291	0.0250505	7	0.0841929	0.0118034	7
	-7.39794	0.45374	0.0288919	7	0.170526	0.0189382	7
	-7.09691	0.715431	0.0127692	7	0.374799	0.0219346	7
	-6.69897	0.906325	0.00705971	7	0.709662	0.017643	7
	-6.39794	0.968139	0.00483989	6	0.906147	0.0158939	6
	-6.09691	0.994193	0.00512707	7	0.956118	0.00707744	7
	-11	0.112258	0.0142174	7	0.0269765	0.00636663	7

## Sheet: I550Y
I550Y	log[Ca2+]i (M)	+80mV mean	+80mV sem	+80mV n	-80mV mean	-80mV sem	-80mV n
	-8	0.0762516	0.00752327	7	0.00582195	0.00351218	7
	-7.69897	0.192248	0.025374	7	0.0267044	0.00641157	7
	-7.39794	0.45274	0.0380326	7	0.0876441	0.0154869	7
	-7.09691	0.768854	0.0281402	7	0.250533	0.0447751	7
	-6.69897	0.942141	0.00808521	7	0.698924	0.0282081	7
	-6.39794	0.979048	0.00749517	7	0.896172	0.0154748	7
	-6.09691	1.00796	0.00661397	7	0.98878	0.00352059	7
	-11	0.0249929	0.0113626	7	0.00282155	0.00198589	7

## Sheet: I551C
I551C	log[Ca2+]i (M)	+80mV mean	+80mV sem	+80mV n	-80mV mean	-80mV sem	-80mV n
	-7.69897	0.0877984	0.0117157	7	0.0355686	0.00687517	7
	-7.39794	0.172123	0.018442	7	0.0584411	0.00895274	7
	-7.09691	0.358631	0.0295887	7	0.112994	0.0153467	7
	-6.69897	0.728041	0.0178734	7	0.41894	0.0439558	7
	-6.39794	0.884072	0.00881562	7	0.680569	0.0382232	7
	-6.09691	0.963373	0.00757513	7	0.855153	0.0318956	7
	-5.69897	1.04532	0.00969528	6	0.97667	0.0122028	6
	-11	0.0513906	0.00959744	7	0.0312676	0.0064766	7

## Sheet: I551F
I551F	log[Ca2+]i (M)	+80mV mean	+80mV sem	+80mV n	-80mV mean	-80mV sem	-80mV n
	-7.39794	0.0375387	0.0042336	6	0.0327378	0.00483722	6
	-7.09691	0.195644	0.0154374	7	0.0535212	0.0056236	7
	-6.69897	0.614341	0.0173626	7	0.205918	0.0177421	7
	-6.39794	0.832143	0.0089187	7	0.514157	0.0245109	7
	-6.09691	0.924378	0.00639408	7	0.73284	0.0175354	7
	-5.69897	0.9902	0.00355452	7	0.929627	0.014048	7
	-5.39794	1.08432	0.028574	6	0.992337	0.0043114	6
	-11	0	0	7	0	0	7

## Sheet: I551M
I551M	log[Ca2+]i (M)	+80mV mean	+80mV sem	+80mV n	-80mV mean	-80mV sem	-80mV n
	-7.69897	0.0725014	0.00587235	7	0.030086	0.00467255	7
	-7.39794	0.123722	0.00951524	7	0.0418868	0.00604794	7
	-7.09691	0.329471	0.0188005	7	0.121903	0.018855	7
	-6.69897	0.740478	0.0178761	7	0.433361	0.0362627	7
	-6.39794	0.906614	0.0115947	7	0.744048	0.0268089	7
	-6.09691	0.971088	0.00586053	7	0.886946	0.0111557	7
	-5.69897	1.00711	0.00396804	7	1.00672	0.00585706	7
	-11	0.043233	0.0061753	7	0.0239747	0.00383796	7

## Sheet: I551N
I551N	log[Ca2+]i (M)	+80mV mean	+80mV sem	+80mV n	-80mV mean	-80mV sem	-80mV n
	-8	0.463104	0.0111482	7	0.150456	0.00547554	7
	-7.69897	0.571015	0.0111161	7	0.205052	0.0131731	7
	-7.39794	0.737851	0.00999048	7	0.348654	0.0145655	7
	-7.09691	0.885068	0.00616329	7	0.606238	0.0240059	7
	-6.69897	0.964979	0.00243062	7	0.872383	0.016062	7
	-6.39794	0.982966	0.00312225	7	0.948592	0.0109267	7
	-6.09691	1.00653	0.00453749	7	0.996868	0.00568288	7
	-11	0.395297	0.00967949	7	0.120247	0.00942661	7

## Sheet: I551Y
I551Y	log[Ca2+]i (M)	+80mV mean	+80mV sem	+80mV n	-80mV mean	-80mV sem	-80mV n
	-8	0.288884	0.0202873	8	0.051746	0.00840152	8
	-7.69897	0.367361	0.0238972	8	0.0724665	0.0124284	8
	-7.39794	0.526075	0.0242652	8	0.137538	0.0175337	8
	-7.09691	0.773333	0.0159162	8	0.343518	0.0270304	8
	-6.69897	0.929696	0.00463673	8	0.735869	0.0239455	8
	-6.39794	0.976885	0.00440511	7	0.901436	0.0108924	7
	-6.09691	1.00401	0.00351382	8	0.985056	0.00710922	8
	-11	0.254397	0.0172727	8	0.039993	0.00815763	8

## Sheet: I641F
I641F	log[Ca2+]i (M)	+80mV mean	+80mV sem	+80mV n	-80mV mean	-80mV sem	-80mV n
	-7.39794	0.109788	0.0156036	3	0	0	3
	-7.09691	0.295985	0.00686551	6	0	0	6
	-6.69897	0.628197	0.0375461	7	0	0	7
	-6.39794	0.813221	0.0305871	7	0	0	7
	-6.09691	0.902639	0.0205732	7	0	0	7
	-5.69897	0.976074	0.00984437	7	0	0	7
	-5.39794	1.01244	0.0164546	6	0	0	6
	-11	0	0	7	0	0	7

[truncated: 3 more sheets: I641M, I641N, I641Y]
